# Supplementary material for: Intestinal Bacterial Communities of Trypanosome-Infected and Uninfected Glossina palpalis palpalis from Three Human African Trypanomiasis Foci in Cameroon
Source: Front Microbiol. 2017 Aug 3;8:1464. doi: 10.3389/fmicb.2017.01464 (PMC5541443; doi:10.3389/fmicb.2017.01464)
Supplement: Table S1 — Classification of the total bacteria detected in the 40 tsetse samples from the Campo, Bipindi, and Fontem foci in Cameroon. The table provides, for each sample, the relative abundance (in %) of each bacterium present in this sample. Several of the detected bacteria could not be identified at the species level. The suffix “X or Y” refers to “unclassified” at that rank. [file Table1.XLS]

## Sheet: Supplementary Table S1
Supplementary Table S1. Classification of the bacteria detected in the 40 tsetse samples from the Campo, Bipindi and Fontem foci in Cameroon. The table provides, for each sample, the relative abundance (in %) of each bacterium present in this sample.
BACTERIA							Campo infected flies								Campo non-infected flies								Bipindi infected flies								Bipindi non-infected flies								Fontem non-infected flies
					Sample numbering =>		1	2	3	4	5	6	7	8	9	10	11	12	13	14	15	16	17	18	19	20	21	22	23	24	25	26	27	28	29	30	31	32	33	34	35	36	37	38	39	40
Phylum	Class	Order	Family	Genus	Species	max%																																									max%	Number of
																																																samples
Actinobacteria	Acidimicrobiia	Acidimicrobiales	Acidimicrobiaceaee	Acidimicrobium	Acidimicrobium XX	0.05	0	0	0	0	0	0	0	0	0	0	0	0	0	0	0	0	0	0	0	0	0	0	0	0	0	0	0	0	0	0	0	0.05	0	0	0	0	0	0	0	0	0.05	1
	Actinobacteria	Actinomycetales	Actinomycetaceae	Actinomyces	Actinomyces groevenitzii	0.19	0	0	0	0	0	0	0	0	0	0	0	0	0	0	0	0	0	0	0	0	0	0	0	0	0	0	0	0	0	0	0	0.19	0	0	0	0	0	0	0	0	0.19	1
				Actinomyces	Actinomyces odontolyticus	0.02	0	0	0	0	0	0	0	0	0	0	0	0	0	0	0	0	0	0	0	0	0	0	0	0	0	0	0	0	0	0	0	0.02	0	0	0	0	0	0	0	0	0.02	1
				Rothia	Rothia mucilaginosa	0.1	0	0	0	0	0	0	0	0	0	0	0	0	0	0	0	0	0	0	0	0	0	0	0	0	0	0	0	0	0	0	0	0.1	0	0	0	0	0	0	0	0	0.1	1
			Cellulomonadaceae	Cellulomonas	Cellulomonas terrae	0.02	0	0	0	0	0	0.02	0	0	0	0	0	0	0	0	0	0	0	0	0	0	0	0	0	0	0	0	0	0	0	0	0	0	0	0	0	0	0	0	0	0	0.02	1
			Dermatophilaceae	Dermatophilus	Dermatophilus crocodyli	0.02	0	0	0	0	0	0.02	0	0	0	0	0	0	0	0	0	0	0	0	0	0	0	0	0	0	0	0	0	0	0	0	0	0	0	0	0	0	0	0	0	0	0.02	1
		Corynebacteriales	Corynebacteriaceae	Corynebacterium	Corynebacterium argentoratense	0.2	0	0	0	0	0	0	0	0	0	0	0	0	0	0	0	0	0	0	0	0	0	0	0	0	0	0	0.02	0	0	0	0	0.2	0	0	0	0	0	0	0	0	0.2	2
				Corynebacterium	Corynebacterium tuberclosteaicum	0.07	0	0	0	0	0	0	0	0	0	0	0	0	0	0	0	0	0	0	0	0	0	0	0	0	0	0	0.07	0	0	0	0	0.02	0	0	0	0	0	0	0	0	0.07	2
			Nocardiaceae	Gordonia	Gordonia terrae	0.02	0	0	0	0	0	0	0	0	0	0	0	0	0	0	0	0	0	0	0	0	0	0	0	0	0	0	0	0	0	0	0	0.02	0	0	0	0	0	0	0	0	0.02	1
			Tsukamurellaceae	Tsukamurella	Tsukamurella tyrosinosolvens	0.02	0	0	0	0	0	0	0	0	0	0	0.02	0	0	0	0	0	0	0	0	0	0	0	0	0	0	0	0	0	0	0	0	0	0	0	0	0	0	0	0	0	0.02	1
		Frankiales	Frankiales_X	Frankiales_XX	Frankiales_XXX	0.02	0	0	0	0	0	0	0	0	0	0	0	0	0	0	0	0	0	0	0	0	0	0	0	0	0	0.02	0	0	0	0	0	0	0	0	0	0	0	0	0	0	0.02	1
		Micrococcales	Intrasporangiaceae	Intrasporangiaceae_Y	Intrasporangiaceae_YY	0.05	0	0	0	0	0	0	0	0	0	0	0	0	0	0	0	0	0	0	0	0	0	0	0	0	0	0	0	0	0	0	0	0.05	0	0	0	0	0	0	0	0	0.05	1
			Microbacteriaceae	Curtobacterium|Pseudoclavibacter	Curtobacterium|Pseudoclavibacter spp.	0.03	0	0	0	0	0	0	0	0	0	0	0	0	0	0	0	0	0	0	0	0	0	0	0	0	0	0	0	0	0	0	0	0	0	0	0	0.03	0	0	0	0	0.03	1
			Micrococcaceae	Kocuria	Kocuria rhizophila	0.02	0	0	0	0	0	0	0	0	0	0	0	0	0	0	0	0	0	0	0	0	0	0	0.02	0	0	0	0	0	0	0	0	0	0	0	0	0	0	0	0	0	0.02	1
				Micrococcus	Micrococcus luteus	0.09	0	0	0	0	0	0	0	0	0	0	0	0	0	0	0	0	0	0	0	0	0	0	0.02	0	0	0	0.05	0	0	0	0	0.09	0	0	0	0	0	0	0	0	0.09	3
				Micrococcus	Micrococcus spp.	0.03	0	0	0	0	0	0	0	0	0	0	0	0	0	0	0	0	0	0	0	0	0	0	0	0	0	0	0	0	0	0	0	0.03	0	0	0	0	0	0	0	0	0.03	1
		Micromonosporales	Micromonosporaceae	Micromonospora	Micromonospora floridensis	0.02	0	0	0	0	0	0.02	0	0	0	0	0	0	0	0	0	0	0	0	0	0	0	0	0	0	0	0	0	0	0	0	0	0	0	0	0	0	0	0	0	0	0.02	1
		Propionibacteriales	Nocardioidaceae	Marmoricola	Marmoricola spp	0.03	0	0	0	0	0	0	0	0	0	0	0	0	0	0	0	0	0	0	0	0	0	0	0	0	0	0	0	0	0	0	0	0.03	0	0	0	0	0	0	0	0	0.03	1
				Nocardioides	Nocardioides aromaticivorons	0.1	0	0	0	0	0	0	0	0	0	0	0	0	0	0	0	0	0	0	0	0	0	0	0	0	0	0	0	0	0	0	0	0.1	0	0	0	0	0	0	0	0	0.1	1
				Nocardioides	Nocardioides spp	0.03	0	0	0	0	0	0	0	0	0	0	0	0	0	0	0	0	0	0	0	0	0	0	0	0	0	0	0	0	0	0	0	0.03	0	0	0	0	0	0	0	0	0.03	1
		Pseudonocardiales	Pseudonocardiaceae	Pseudonocardia	Pseudonocardia endophyticus	0.17	0	0	0	0	0	0	0	0	0	0	0	0	0	0	0	0	0	0	0	0	0	0	0	0	0	0.17	0	0	0	0	0	0	0	0	0	0	0	0	0	0	0.17	1
				Saccharopolyspora	Saccharopolyspora pogona	0.06	0	0	0	0	0	0	0	0	0	0	0	0	0	0	0	0	0	0	0	0	0	0	0	0	0	0	0	0	0	0	0	0.06	0	0	0	0	0	0	0	0	0.06	1
		Streptomycetales	Streptomycetaceae	Streptomyces	Streptomyces albiaxiali	0.03	0	0	0	0	0	0	0	0	0	0	0	0	0	0	0	0	0	0	0	0	0	0	0	0	0	0	0	0	0	0	0	0.03	0	0	0	0	0	0	0	0	0.03	1
	Rubrobacteria	Rubrobacterales	Rubrobacteriaceae	Rubrobacter	Rubrobacter spp.	0.2	0	0	0	0	0	0	0	0	0	0	0	0	0	0	0	0	0	0	0	0	0	0	0	0	0	0.2	0	0	0	0	0	0	0	0	0	0	0	0	0	0	0.2	1
	Thermoleophilia	Solirubrobacterales	Solirubrobacteraceae	Solirubrobacter	Solirubrobacter spp.	0.02	0	0	0	0	0	0	0	0	0	0	0	0	0	0	0	0	0	0	0	0	0	0	0	0	0	0	0.02	0	0	0	0	0	0	0	0	0	0	0	0	0	0.02	1
Armatimonadetes	Armatimonadia	Armatimonadales	Armatimonadaceae	Armatimonas	Armatimonas spp.	0.05	0	0	0	0	0	0	0	0	0	0	0	0	0	0	0	0	0	0	0	0	0	0	0	0	0	0	0	0	0	0	0	0.05	0	0	0	0	0	0	0	0	0.05	1
Bacteria/Z	Bacteria/Z_Y	Bacteria/Z_YY	Bacteria/Z_YYY	Bacteria/Z_YYYY	Bacteria/Z_YYYYY	0.01	0	0	0	0	0	0	0	0	0	0	0	0	0	0	0	0	0	0	0	0	0.01	0	0	0	0	0	0	0	0	0	0	0	0	0	0	0	0	0	0.01	0	0.01	2
Bacteroidetes	Bacteroidia	Bacteroidales	Prevotellaceae	Prevotella	Prevotella melaninogenica	0.6	0	0	0	0	0	0	0	0	0	0	0	0	0	0	0	0	0	0	0	0	0	0	0	0	0	0	0	0	0	0	0	0.6	0	0	0	0	0	0	0	0	0.6	1
				Prevotella	Prevotella nanceiensis	0.3	0	0	0	0	0	0	0	0	0	0	0	0	0	0	0	0	0	0	0	0	0	0	0	0	0	0	0	0	0	0	0	0.3	0	0	0	0	0	0	0	0	0.3	1
				Prevotella	Prevotella pleurititis	0.04	0	0	0	0	0	0	0	0	0	0	0	0	0	0	0	0	0	0	0	0	0	0	0	0	0	0	0	0	0	0	0	0.04	0	0	0	0	0	0	0	0	0.04	1
			Porphyromonadaceae	Porphyromonas	Porphyromonas catoniae	0.27	0	0	0	0	0	0	0	0	0	0	0	0	0	0	0	0	0	0	0	0	0	0	0	0	0	0	0	0	0	0	0	0.27	0	0	0	0	0	0	0	0	0.27	1
	Cytophagia	Cytophagales	Cytophagaceae			0.02	0	0	0	0	0	0	0	0	0	0	0	0	0	0	0	0	0	0	0	0	0	0	0	0	0	0	0	0	0	0	0	0.02	0	0	0	0	0	0	0	0	0.02	1
	Flavobacteria	Flavobacteriales	Blattabacteriaceae	Candidatus Sulcia	Candidatus Sulcia muelleri	31.09	0.14	0	0	0.01	0.01	0	0.03	0	0	0.02	0.02	0.02	0.02	0	0	0.02	0.03	0	0	31.09	0.02	0.01	0.01	0.02	0.04	0	0.02	0.01	0	0.02	0.02	0.02	0.02	0.02	0	0.03	0.01	0	0	0.03	31.09	26
				Candidatus Sulcia	Candidatus Sulcia muelleri	0.02	0	0	0	0	0	0	0	0	0	0	0	0	0	0	0	0	0	0	0	0.02	0	0	0	0	0	0	0	0	0	0	0	0	0	0	0	0	0	0	0	0	0.02	1
			Flavobacteriaceae	Capnocytophaga	Capnocytophaga sputigena	0.04	0	0	0	0	0	0	0	0	0	0	0	0	0	0	0	0	0	0	0	0	0	0	0	0	0	0	0	0	0	0	0	0.04	0	0	0	0	0	0	0	0	0.04	1
				Cloacibacterium	Cloacibacterium spp.	0.04	0	0	0	0	0	0	0	0	0	0	0	0	0	0	0	0	0	0	0	0	0	0	0	0	0	0	0	0	0	0	0	0.04	0	0	0	0	0	0	0	0	0.04	1
				Bergeyella	Bergeyella spp.	0.03	0	0	0	0	0	0	0	0	0	0	0	0	0	0	0	0	0	0	0	0	0	0	0	0	0	0	0	0	0	0	0	0.03	0	0	0	0	0	0	0	0	0.03	1
	Sphingobacteriia	Sphingobacteriales	Chitinophagaceae	Chitinophaga	Chitinophaga arvensicola	0.07	0	0	0	0	0	0	0	0	0	0	0	0	0	0	0	0	0	0	0	0	0	0	0	0	0	0	0	0	0	0	0	0.07	0	0	0	0	0	0	0	0	0.07	1
			Flexibacteraceae	Flexibacter	Flexibacter spp.	0.03	0	0	0	0	0	0	0	0	0	0	0	0	0	0	0	0	0	0	0	0	0	0	0	0	0	0	0	0	0	0	0	0.03	0	0	0	0	0	0	0	0	0.03	1
Candidate-division-OD1	Candidate-division-OD1_X	Candidate-division-OD1_XX	Candidate-division-OD1_XXX	Candidate-division-OD1_XXXX	Candidate-division-OD1_XXXXX	0.03	0	0	0	0	0	0	0	0	0	0	0	0	0	0	0	0	0	0	0	0	0	0	0.02	0	0	0	0.03	0	0	0	0	0	0	0	0	0	0	0	0	0	0.03	2
Candidate-division-TM7	Candidate-division-TM7_X	Candidate-division-TM7_XX	Candidate-division-TM7_XXX	Candidate-division-TM7_XXXX	Candidate-division-TM7_XXXXX	0.06	0	0	0	0	0	0	0	0	0	0	0	0	0	0	0	0	0	0	0	0	0	0	0	0	0	0	0	0	0	0	0	0.06	0	0	0	0	0	0	0	0	0.06	1
Cyanobacteria	Cyanobacteria					0.02	0	0	0	0	0	0.02	0	0	0	0	0	0	0	0	0	0	0	0	0	0	0	0	0.02	0	0	0	0	0	0	0	0	0	0	0	0	0	0	0	0	0	0.02	2
Cyanobacteria	Cyanobacteria	Oscilatoriales	Pseudoanabaenaceae	Leptolyngbya	Leptolyngbya frigida	0.01	0	0	0	0	0	0	0	0	0	0	0	0	0	0	0	0	0	0	0	0	0	0	0.01	0	0	0	0	0	0	0	0	0	0	0	0	0	0	0	0	0	0.01	1
Firmicutes	Bacilli	Bacillales	Bacillaceae	Bacillus	Bacillus circulans	1.31	0.01	0	0	0	0	0	0	0	0	0	0	0	0	0	0	0	0	0.02	0.05	0.04	0	0	0.11	0	0.03	0	1.31	0.03	0.02	0.03	0	0.79	0	0.11	0	0	0	0	0.03	0.34	1.31	14
			Bacillaceae	Bacillus	Bacillus subtilis c6_3	0.62	0	0	0	0	0	0	0	0	0	0	0	0	0	0	0	0	0	0	0	0	0	0	0.14	0	0	0.62	0.37	0	0	0	0	0.3	0	0	0	0	0	0	0.14	0	0.62	5
			Paenibacillaceae	Paenibacillus	Paenibacillus polymixa	0.05	0	0	0	0	0	0	0	0	0	0	0	0	0	0	0	0	0	0	0	0	0	0	0	0	0	0	0	0	0	0	0	0.05	0	0	0	0	0	0	0	0	0.05	1
			Planococcaceae	Planococcaceae_Y	Planococcaceae_YY	0.19	0	0	0	0	0	0	0	0	0	0	0	0	0	0	0	0	0	0	0	0	0	0	0	0	0	0	0.19	0	0	0	0	0.05	0	0	0	0	0	0	0	0	0.19	2
			Staphylococcaceae	Staphylococcaceae_X	Staphylococcaceae_XX	0.08	0	0	0	0	0	0	0	0	0	0	0	0	0	0	0	0	0	0	0	0	0	0	0	0	0	0	0	0	0	0	0	0.08	0	0	0	0	0	0	0	0	0.08	1
				Staphylococcaceae_Y	Staphylococcaceae_YY	0.02	0	0	0	0	0	0	0	0	0	0	0	0	0	0	0	0	0	0	0	0	0	0	0	0	0	0.02	0	0	0	0	0	0	0	0	0	0	0	0	0	0	0.02	1
				Staphylococcus	Staphylococcus spp.	0.48	0	0	0	0	0	0	0	0.01	0	0	0	0	0.02	0	0	0	0	0	0.02	0	0.05	0	0.03	0	0.22	0.42	0.48	0	0	0	0	0.12	0	0	0	0	0	0	0	0	0.48	9
				Staphylococcus	Staphylococcus X	0.02	0	0	0	0	0	0	0	0	0	0	0	0	0	0	0	0	0	0	0	0	0	0	0	0	0	0	0.02	0	0	0	0	0	0	0	0	0	0	0	0	0	0.02	1
			Family-XI-Incertae-Sedis	Gemella	Gemella sanguinis	0.36	0	0	0	0	0	0	0	0	0	0	0	0	0	0	0	0	0	0	0	0	0	0	0	0	0	0	0	0	0	0	0	0.36	0	0	0	0	0	0	0	0	0.36	1
		Bacillales|Lactobacillales	Bacillales|Lactobacillales_Y	Bacillales|Lactobacillales_YY	Bacillales|Lactobacillales_YYY	0.06	0	0	0	0	0	0	0	0	0	0	0	0	0	0	0	0	0	0	0	0	0	0	0	0	0	0	0	0	0	0	0	0.06	0	0	0	0	0	0	0	0	0.06	1
		Lactobacillales	Streptococcaceae	Streptococcus	Streptococcus sanguinis	4.11	0	0	0	0	0	0.03	0	0	0	0	0	0	0	0	0	0	0	0	0	0	0.01	0	0	0	0	0.03	0.05	0	0	0	0	4.11	0	0	0	0	0	0	0	0	4.11	5
				Streptococcus	Streptococcus salivarius	0.4	0.01	0	0	0	0	0	0	0	0	0	0	0	0	0	0	0	0	0	0	0	0	0	0	0	0	0	0	0	0	0	0	0.4	0	0	0	0	0	0	0	0	0.4	2
				Streptococcus|Lachnospiraceae_X	Streptococcus|Blautia	0.02	0	0	0	0	0	0	0	0	0	0	0	0	0	0	0	0	0	0	0	0	0	0	0	0	0	0	0	0	0	0	0	0.02	0	0	0	0	0	0	0	0	0.02	1
			Lactobacillales_Y	Lactobacillales_YY	Lactobacillales_YYY (Lactococcus lactis ?)	0.33	0	0	0	0	0	0	0	0	0	0	0	0	0	0	0	0	0	0	0	0	0	0	0	0	0	0	0	0	0	0	0	0.33	0	0	0	0	0	0	0	0	0.33	1
			Leuconostocaceae	Leuconostoc	Leuconostoc palmae	0.05	0	0	0	0	0	0	0	0	0	0	0	0	0	0	0	0	0	0	0	0	0	0	0	0	0	0	0	0	0	0	0	0.05	0	0	0	0	0	0	0	0	0.05	1
				Weissella	Weissella cibaria	0.05	0	0	0	0	0	0	0	0	0	0	0	0	0	0	0	0	0	0	0	0	0	0	0	0	0	0	0	0	0	0	0	0.05	0	0	0	0	0	0	0	0	0.05	1
			Streptococcaceae	Lactococcus	Lactococcus lactis	0.05	0	0	0	0	0	0	0	0	0	0	0	0	0	0	0	0	0	0.05	0	0	0	0	0	0	0	0	0	0	0	0	0	0	0	0	0	0	0	0	0	0	0.05	1
	Clostridia	Clostridiales	Peptostreptococcaceae	Peptostreptococcus	Peptostreptococcus stomatis	0.06	0	0	0	0	0	0	0	0	0	0	0	0	0	0	0	0	0	0	0	0	0	0	0	0	0	0	0	0	0	0	0	0.06	0	0	0	0	0	0	0	0	0.06	1
	Negativicutes	Selenomonadales	Veillonellaceae	Veillonella	Veillonella dispar	0.14	0	0	0	0	0	0	0	0	0	0	0	0	0	0	0	0	0	0	0	0	0	0	0	0	0	0	0	0	0	0	0	0.14	0	0	0	0	0	0	0	0	0.14	1
				Veillonella	Veillonella atypica	0.1	0	0	0	0	0	0	0	0	0	0	0	0	0	0	0	0	0	0	0	0	0	0	0	0	0	0	0	0	0	0	0	0.1	0	0	0	0	0	0	0	0	0.1	1
Fusobacteria	Fusobacteriia	Fusobacteriales	Fusobacteriaceae	Fusobacterium	Fusobacterium periodonticum	0.06	0	0	0	0	0	0	0	0	0	0	0	0	0	0	0	0	0	0	0	0	0	0	0	0	0	0	0	0	0	0	0	0.06	0	0	0	0	0	0	0	0	0.06	1
			Leptotrichiaceae	Leptotrichia	Leptotrichia spp.	0.03	0	0	0	0	0	0	0	0	0	0	0	0	0	0	0	0	0	0	0	0	0	0	0	0	0	0	0	0	0	0	0	0.03	0	0	0	0	0	0	0	0	0.03	1
Proteobacteria	Alphaproteobacteria	Rhizobiales	Bradyrhizobiaceae	Bradyrhizobiaceae_X|Bradyrhizobium	Bradyrhizobiaceae_X|Bradyrhizobium_Y	0.02	0	0	0	0	0	0	0	0	0	0	0	0	0	0	0	0	0	0	0	0	0	0	0	0	0	0.02	0.02	0	0	0	0	0.02	0	0	0	0	0	0	0	0	0.02	3
			Hyphomicrobiaceae	Hyphomicrobiaceae_X	Hyphomicrobiaceae_XX	1.06	0.01	0	0	0	0	0	0	0	0.02	0	0	0.02	0	0	0	0	0	0	0	0	0.09	0	0.04	0	0.03	1.06	0.14	0	0	0	0	0.14	0	0	0	0.02	0	0	0	0	1.06	10
				Pedomicrobium	Pedomicrobium spp.	0.18	0	0	0	0	0	0	0	0	0	0	0	0	0	0	0	0	0	0	0	0	0	0	0	0	0	0.18	0	0	0	0	0	0	0	0	0	0	0	0	0	0	0.18	1
			Methylobacteriaceae	Methylobacterium	Methylobacterium thiocyanatum	0.2	0	0	0	0	0	0	0	0	0	0	0	0	0	0	0	0	0	0	0	0	0	0	0	0	0	0.2	0	0	0	0	0	0	0	0	0	0	0	0	0	0	0.2	1
				Methylobacterium	Methylobacterium spp.	0.02	0	0	0	0	0	0	0	0	0	0	0	0	0	0	0	0	0	0	0	0	0	0	0	0	0	0	0	0	0	0	0	0.02	0	0	0	0	0	0	0	0	0.02	1
			Rhizobiaceae	Ensifer	Ensifer meliloti	0.03	0	0	0	0	0	0	0	0	0	0	0	0	0	0	0	0	0	0	0	0	0	0	0	0	0	0	0	0	0	0	0	0.03	0	0	0	0	0	0	0	0	0.03	1
				Rhizobium	Rhizobium spp.	0.03	0	0	0	0	0	0.03	0	0	0	0	0	0	0	0	0	0	0	0	0	0	0	0	0	0	0	0	0	0	0	0	0	0	0	0	0	0	0	0	0	0	0.03	1
				Rhizobiaceae_X_Y	Rhizobiaceae_YYY	0.03	0	0	0	0	0	0	0	0	0	0	0	0	0	0	0	0	0	0	0	0	0	0	0	0	0	0	0	0	0	0	0	0.03	0	0	0	0	0	0	0	0	0.03	1
			Xanthobacteraceae	Xanthobacteraceae_X	Xanthobacteraceae_XX	0.02	0	0	0	0	0	0	0	0	0	0	0	0	0	0	0	0	0	0	0	0	0	0	0	0	0	0	0	0	0	0	0	0.02	0	0	0	0	0	0	0	0	0.02	1
		Rhodospirillales	Acetobacteraceae	Acidocella/Acidiphilium	Acidocella/Acidiphilium spp	0.15	0	0	0	0	0	0	0	0	0	0	0	0	0	0	0	0	0	0	0	0	0	0	0	0	0	0.15	0.14	0	0	0	0	0.04	0	0	0	0	0	0	0	0	0.15	3
				Asaia	Asaia spp.	0.07	0	0	0	0	0	0	0	0	0	0	0	0	0	0	0	0	0	0.07	0	0	0	0	0	0	0	0	0	0	0	0	0	0	0	0	0	0	0	0	0	0	0.07	1
		Rickettsiales	Anaplasmataceae	Wolbachia	Wolbachia_Y	0.01	0	0	0	0	0	0	0	0	0	0	0	0	0	0	0	0	0	0	0	0.01	0	0	0	0	0	0	0	0	0	0	0	0	0	0	0	0	0	0	0	0	0.01	1
				Wolbachia	Wolbachia	0.01	0	0	0	0	0	0	0	0	0	0	0	0	0	0	0	0	0	0	0	0.01	0	0	0	0	0	0	0	0	0	0	0	0	0	0	0	0	0	0	0	0	0.01	1
				Wolbachia	Wolbachia	11.08	0.09	0	0	0.01	0.02	0	0.02	0.03	0.03	0.01	0.03	0	0	0.01	0	0	0.05	0.01	0.03	11.08	0	0.01	0.02	0.01	0	0.02	0.02	0.01	0	0.03	0.03	0	0.01	0	0	0	0.01	0	0.02	0.03	11.08	25
		Sphingomonadales	Sphingomonadaceae	Sphingomonas	Sphingomonas spp.	0.03	0	0	0	0	0	0	0	0	0	0	0	0	0	0	0	0	0	0	0	0	0	0	0	0	0	0	0	0	0	0	0	0.03	0	0	0	0	0	0	0	0	0.03	1
				Sphingomonas	Sphingomonas spp.	0.02	0	0	0	0	0	0	0	0	0	0	0	0	0	0	0	0	0	0	0	0	0	0	0	0	0	0	0	0	0	0	0	0.02	0	0	0	0	0	0	0	0	0.02	1
				Sphingomonas	Sphingomonas caulobacter leidyia	1.15	0	0	0	0	0	0	0	0	0.02	0	0	0.02	0	0	0	0	0	0	0	0	0.05	0	0.02	0	0.02	1.15	0.32	0	0	0	0	0.44	0	0	0	0.02	0	0.02	0	0	1.15	10
	Betaproteobacteria	Burkholderiales	Burkholderiaceae	Burkholderia	Burkholderia plantarii	2.38	0	2.38	0	0	0	0	0	0	0	0	0	0	0	0.16	0	0	0	0	0	0	0	0	0	0	0	0	0	0	0	0	0	0	0	0	0	0	0	0	0	0	2.38	2
				Burkholderia	Burkholderia spp.	0.35	0.03	0.35	0	0	0	0	0	0	0	0	0	0	0	0.01	0	0	0	0	0	0	0	0	0	0	0	0	0	0	0	0	0	0	0	0	0	0	0	0	0	0	0.35	3
				Burkholderia	Burkholderia spp.	0.09	0	0.06	0	0	0	0	0	0	0	0	0	0	0	0.01	0	0	0	0	0	0	0	0	0	0	0	0.09	0.03	0	0	0	0	0	0	0	0	0	0	0	0	0	0.09	4
				Ralstonia	Ralstonia insidiosa	0.08	0	0	0	0	0	0	0	0	0	0	0	0	0	0	0	0	0	0	0	0	0	0	0	0	0	0	0.02	0	0	0	0	0.08	0	0	0	0	0	0	0	0	0.08	2
				Ralstonia	Ralstonia pickettii	0.04	0	0	0	0	0	0	0	0	0	0	0	0	0	0	0	0	0	0	0	0	0	0	0	0	0	0	0	0	0	0	0	0.04	0	0	0	0	0	0	0	0	0.04	1
			Comamonadaceae	Comamonas	Comamonas testosteroni sb4	0.2	0	0	0	0	0	0	0	0	0	0	0	0	0	0	0	0	0	0	0	0	0	0	0	0	0	0.2	0.04	0	0	0	0	0.06	0	0	0	0	0	0	0	0	0.2	3
				Pelomonas	Pelomonas saccharophilla	0.06	0	0	0	0	0	0	0	0	0	0	0	0	0	0	0	0	0	0	0	0	0	0	0	0	0	0	0	0	0	0	0	0.06	0	0	0	0	0	0	0	0	0.06	1
				Piscinibacter	Piscinibacter spp.	0.03	0	0	0	0	0	0	0	0	0	0	0	0	0	0	0	0	0	0	0	0	0	0	0	0	0	0	0	0	0	0	0	0.03	0	0	0	0	0	0	0	0	0.03	1
			Oxalobacteraceae	Herbaspirillum	Herbaspirillum putei	0.07	0	0	0	0	0	0	0	0	0	0	0	0	0	0	0	0	0	0	0	0	0	0	0	0	0	0	0.07	0	0	0	0	0.03	0	0	0	0	0	0	0	0	0.07	2
				Candidatus Zinderia	Candidatus Zinderia spp	0.02	0	0	0	0	0	0	0	0	0	0	0	0	0	0	0	0	0	0	0	0	0.02	0	0	0	0	0	0	0	0	0	0	0	0	0	0	0	0	0	0	0	0.02	1
		Hydrogenophilales	Hydrogenophilaceae	Hydrogenophilaceae_X	Hydrogenophilaceae_XX	0.02	0	0	0	0	0	0	0	0	0	0	0	0	0	0	0	0	0	0	0	0	0	0	0	0	0	0.02	0	0	0	0	0	0	0	0	0	0	0	0	0	0	0.02	1
		Neisseriales	Neisseriaceae	Neisseria	Neisseria flavescens	0.24	0	0	0	0	0	0	0	0	0	0	0	0	0	0	0	0	0	0	0	0	0	0	0	0	0	0	0	0	0	0	0	0.24	0	0	0	0	0	0	0	0	0.24	1
		Nitrosomonadales	Gallionellaceae	Gallionellaceae_X	Gallionellaceae_XX	0.02	0	0	0	0	0	0	0	0	0	0	0	0	0	0	0	0	0	0	0	0	0	0	0	0	0	0.02	0	0	0	0	0	0	0	0	0	0	0	0	0	0	0.02	1
	Deltaproteobacteria	Myxococcales	0319-6G20	0319-6G20_X	Uncultured bacterium #0319-6G20	0.02	0	0	0	0	0	0	0	0	0	0	0	0	0	0	0	0	0	0	0	0	0	0	0	0	0	0	0.02	0	0	0	0	0	0	0	0	0	0	0	0	0	0.02	1
	Gammaproteobacteria	Aeromonadales	Aeromonadaceae	Aeromonas	Aeromonas veronii	0.04	0	0	0	0	0.04	0	0	0	0	0	0	0	0	0	0	0	0	0	0	0	0	0	0	0	0	0	0	0	0	0	0	0	0	0	0	0	0	0	0	0	0.04	1
				Aeromonas	Aeromonas spp.	0.28	0.02	0	0	0	0.03	0	0	0.02	0	0	0	0	0	0	0	0	0	0	0	0	0	0	0	0	0	0	0	0	0	0	0	0	0	0	0.28	0	0.03	0	0	0.04	0.28	6
				Aeromonas	Aeromonas spp.	0.12	0	0.12	0	0	0	0	0	0	0	0	0	0	0	0	0	0	0	0	0	0	0	0	0	0	0	0	0	0	0	0	0	0	0	0	0.01	0	0	0	0	0	0.12	2
		Alteromonadales	Shewanellaceae	Shewanella	Shewanella spp	0.02	0	0	0	0	0	0	0	0	0	0	0	0	0	0	0	0	0	0	0	0	0	0	0	0	0	0.02	0	0	0	0	0	0	0	0	0	0	0	0	0	0	0.02	1
				Shewanella	Shewanella spp	0.02	0	0	0	0	0	0	0	0	0	0	0	0	0	0	0	0	0	0	0	0	0	0	0	0	0	0	0.02	0	0	0	0	0	0	0	0	0	0	0	0	0	0.02	1
			Colwelliaceae	Colwelliaceae_X	Colwelliaceae_XX	0.04	0	0	0	0	0	0	0	0	0	0	0	0	0	0	0	0	0	0	0	0	0	0	0	0	0	0.03	0.04	0	0	0	0	0	0	0	0	0	0	0	0	0	0.04	2
		Enterobacteriales	Enterobacteriaceae	Biostraticola	Biostraticola	0.03	0	0	0	0	0	0	0	0	0	0	0	0	0	0	0	0	0	0	0	0	0	0	0	0	0	0	0	0	0	0.02	0	0	0	0	0	0.02	0	0.03	0	0	0.03	3
				Biostraticola	Biostraticola	0.02	0	0	0	0	0	0	0	0	0	0	0	0	0	0	0	0	0	0	0	0	0	0	0	0	0.02	0	0	0	0	0	0	0	0	0	0	0	0	0	0	0	0.02	1
				Cedecea	Cedecea spp	0.04	0	0	0	0	0	0	0.04	0	0	0	0	0	0	0	0.03	0	0	0.02	0	0	0	0	0	0	0	0	0	0	0	0	0	0	0	0	0	0	0	0	0	0	0.04	3
				Cedecea	Cedecea spp.	0.06	0	0.06	0	0	0	0	0	0	0	0	0.06	0.02	0	0	0	0.01	0	0	0	0	0	0.02	0	0	0	0	0	0	0	0	0	0	0	0	0	0	0	0	0	0	0.06	5
				Cedecea	Cedecea spp.	0.8	0.01	0.8	0	0	0	0	0	0	0	0.07	0.02	0	0	0.06	0	0	0	0	0	0	0	0	0	0.07	0	0	0	0	0	0	0	0	0	0	0	0	0	0	0	0	0.8	6
				Citrobacter	Citrobacter spp	0.02	0	0	0	0	0	0	0	0	0	0	0	0	0	0	0	0	0	0	0	0	0	0	0	0	0	0	0.02	0	0	0	0	0	0	0	0	0	0	0	0	0	0.02	1
				Enterobacteriaceae_	Candidatus+Nasuia	6.31	0.03	0	0	0	0	0	0	0	0	0	0	0.02	0	0	0	0	0	0	0	6.31	0	0	0	0	0	0	0.02	0	0	0	0	0	0	0	0	0	0	0	0	0	6.31	4
				Enterobacteriaceae_X	Candidatus-Vidania	0.01	0	0	0	0	0	0	0	0	0	0	0	0	0	0	0	0	0	0	0	0.01	0	0	0	0	0	0	0	0	0	0	0	0	0	0	0	0	0	0	0	0	0.01	1
				Enterobacter|Enterobacteriaceae_X	Enterobacter|Enterobacteriaceae_X_Y	1.11	0.02	0	0.02	0.03	0	0	0.05	0.02	0	0	0	0.03	0	0.04	0.02	0	0	0.03	0	0.03	0.02	0	0	0.01	0	0.03	0.03	0	0.04	0	0.03	0	0.03	0.02	1.11	0.04	0	0	0	0.04	1.11	21
				Enterobacter|Enterobacteriaceae_X	Enterobacter|Enterobacter	0.02	0	0	0.02	0	0	0	0	0	0	0	0	0	0	0	0	0	0	0	0	0	0	0	0	0	0	0	0	0	0	0	0	0	0	0	0	0	0	0	0	0	0.02	1
				Enterobacter	Enterobacter	0.03	0	0	0	0	0	0	0	0	0	0.03	0	0	0	0	0	0	0	0	0	0	0	0	0	0	0	0	0	0	0	0	0	0	0	0	0	0	0	0	0	0	0.03	1
				Enterobacter	Enterobacter hormaechei	61.1	0.22	6.61	0.06	0.29	0.06	0.17	0.07	0.21	0.19	0.29	0.53	0.11	0.18	0.4	0.15	0.19	0.19	0.04	0.11	0.01	0.12	0.13	0.15	0.09	0.09	0.02	0.13	0.15	0.02	0.1	0.15	0.12	0.08	0.11	61.1	0.06	0.08	0.13	0.08	0.08	61.1	40
				Erwinia|	Erwinia	0.57	0	0	0	0	0	0	0	0	0	0	0	0	0	0	0	0	0	0	0	0	0	0	0	0	0	0	0	0	0	0	0	0	0	0	0.57	0	0	0	0	0	0.57	1
				Erwinia	Erwinia spp.3	0.01	0	0	0	0	0	0	0	0	0	0	0	0	0	0	0	0	0	0	0	0	0	0	0	0	0	0	0	0	0	0	0	0	0	0	0.01	0	0	0	0	0	0.01	1
				Pantoea	Pantoea	0.01	0	0	0	0	0	0	0	0	0	0	0	0	0	0	0	0	0	0	0	0	0	0	0	0	0	0	0	0	0	0	0	0	0	0	0.01	0	0	0	0	0	0.01	1
				Pantoea	Pantoea	0.42	0	0	0	0	0	0	0	0	0	0	0	0	0	0	0	0	0	0	0	0	0	0	0	0	0	0	0	0	0	0	0	0	0	0	0.42	0	0	0	0	0	0.42	1
				Providencia	Providencia rettgeri	0.12	0	0	0	0	0	0	0	0	0	0	0	0	0	0	0	0	0	0.12	0	0	0	0	0	0	0	0	0	0	0	0	0	0	0	0	0	0	0	0	0	0	0.12	1
				Providencia	Providencia	0.03	0	0	0	0	0	0	0	0	0	0	0	0	0	0	0	0	0	0.03	0	0	0	0	0	0	0	0	0	0	0	0	0	0	0	0	0	0	0	0	0	0	0.03	1
				Providencia	Providencia	0.03	0	0	0	0	0	0	0	0	0	0	0	0	0	0	0	0	0	0.03	0	0	0	0	0	0	0	0	0	0	0	0	0	0	0	0	0	0	0	0	0	0	0.03	1
				Raoultella	Raoultella planticola	0.64	0	0.64	0	0	0	0	0	0	0	0.02	0.06	0	0	0.03	0	0	0	0	0	0	0	0	0	0	0	0	0	0	0	0	0	0	0	0	0	0	0	0	0	0	0.64	4
				Serratia	Serratia marcescens	14	0.09	0	0.01	14	0.05	0.07	0.06	0	0.03	0	0.02	0.02	0.02	0	0.02	0.04	0.03	0.17	0.03	0	0.04	0	0.05	0.01	0	0.02	0.02	0.02	0.02	0	0.05	0.03	0.05	0	0.06	0	0.03	0.03	0.04	0	14	29
				Serratia	Serratia odorifera	4.98	0.03	0.04	0.03	4.98	0.04	0	0	0	0.01	0	0	0	0	0.01	0.03	0.04	0.04	0	0	0	0.02	0	0.04	0	0.04	0.03	0.02	0	0	0.03	0.03	0	0	0	0	0.05	0.02	0	0	0.03	4.98	20
				Sodalis	Sodalis glossinidius	0.06	0	0	0	0.06	0	0	0	0	0	0	0	0.03	0	0	0	0	0.02	0	0	0	0	0	0	0	0	0	0	0	0	0	0	0	0.02	0	0	0	0	0	0	0	0.06	4
				Shimwellia	Shimwellia blattae	0.02	0	0.02	0	0	0	0	0	0	0	0	0	0	0	0	0	0	0	0	0	0	0	0	0	0	0	0	0	0	0	0	0	0	0	0	0	0	0	0	0	0	0.02	1
				Wigglesworthia	Wigglesworthia glossinidia	99.81	99.21	88.83	99.8	80.52	99.67	99.6	99.59	99.67	99.66	99.47	99.24	99.69	99.75	99.26	99.74	99.67	99.64	99.39	99.74	51.27	99.35	99.81	99.17	99.79	99.44	92.41	95.28	99.74	99.8	94.8	99.68	86.96	99.77	99.74	34.55	99.72	99.73	99.79	99.61	99.35	99.81	40
				Wigglesworthia	secondary|Wigglesworthia	0.11	0	0	0	0	0	0	0	0	0	0	0	0	0	0	0	0	0	0	0	0.11	0	0	0	0	0	0	0	0	0	0	0	0	0	0	0	0	0	0	0	0	0.11	1
		Gammaproteobacteria_Y	Gammaproteobacteria_YY	Gammaproteobacteria_YYY	Gammaproteobacteria_YYYY	0.02	0	0	0.02	0	0	0	0	0	0.01	0	0	0	0	0	0	0	0	0	0	0	0	0	0	0	0	0	0	0	0	0	0	0	0	0	0	0	0	0	0	0	0.02	2
		Pseudomonadales	Moraxellaceae	Acinetobacter	Acinetobacter spp.	0.11	0	0	0	0	0	0	0	0	0	0	0	0	0	0	0	0	0	0	0	0	0	0	0	0	0	0.11	0	0	0	0	0	0	0	0	0	0	0	0	0	0	0.11	1
				Acinetobacter	Acinetobacter spp.	0.01	0	0	0	0	0	0	0	0	0	0.01	0	0	0	0	0	0	0	0	0	0	0	0	0	0	0	0	0	0	0	0	0	0	0	0	0	0	0	0	0	0	0.01	1
				Acinetobacter	Acinetobacter guillouiae	0.11	0	0.11	0	0	0	0	0	0	0	0.04	0.04	0	0	0	0	0	0	0	0	0	0	0	0	0	0	0	0	0	0	0	0	0.05	0	0	0	0	0	0	0	0	0.11	4
		Pasteurellales	Pasteurellaceae	Haemophilus|Pasteurellaceae_X	Haemophilus|Haemophilus	0.12	0	0	0	0	0	0	0	0	0	0	0	0	0	0	0	0	0	0	0	0	0	0	0	0	0	0	0	0	0	0	0	0.12	0	0	0	0	0	0	0	0	0.12	1
				Aggregatibacter	Aggregatibacter segnis	0.02	0	0	0	0	0	0	0	0	0	0	0	0	0	0	0	0	0	0	0	0	0	0	0	0	0	0	0	0	0	0	0	0.02	0	0	0	0	0	0	0	0	0.02	1
		Pseudomonadales	Pseudomonadaceae	Pseudomonas	Pseudomonas spp.	0.02	0	0	0	0	0	0	0	0	0	0	0	0	0	0	0	0	0	0	0	0	0	0	0	0	0	0	0	0	0	0	0	0	0	0	0	0.02	0	0	0	0	0.02	1
				Pseudomonas	Pseudomonas migulae	2.27	0.02	0	0	0	0	0	0.02	0	0.03	0	0	0.04	0	0.01	0.03	0.03	0	0	0	0	0.14	0	0.05	0	0.02	2.27	0.61	0.02	0.02	0.01	0.02	0.69	0.02	0	0	0.02	0	0	0	0	2.27	19
		Pseudomonadales|Xanthomonadaceae_Y	Pseudomonadaceae|Xanthomonadaceae_Y	Pseudomonadaceae|Xanthomonadaceae_Y	Pseudomonadaceae|Xanthomonadaceae_YY	0.03	0	0	0	0	0	0	0	0	0	0	0	0	0	0	0	0	0	0	0	0	0	0	0	0	0	0.03	0	0	0	0	0	0	0	0	0	0	0	0	0	0	0.03	1
		Xanthomonadales	Xanthomonadaceae	Rhodanobacter	Rhodanobacter terrae	0.8	0.02	0	0	0	0	0.02	0.02	0.02	0	0	0	0	0	0	0	0	0	0	0.02	0	0.03	0.01	0.07	0	0.03	0.43	0.35	0	0.02	0	0	0.8	0	0	0	0	0	0	0	0	0.8	13
				Stenotrophomonas	Stenotrophomonas	0.01	0	0	0	0	0	0	0	0	0	0	0	0	0	0	0	0	0	0	0	0	0.01	0	0	0	0	0	0	0	0	0	0	0	0	0	0	0	0	0	0	0	0.01	1
Proteobacteria|Actinobacteria	Gammaproteobacteria/Actinobacteria	Enterobacteriales|Corynebacteriales	Enterobacteriaceae|Nocardiaceae	Enterobacteriaceae|Nocardiaceae_Y	Enterobacteriaceae|Nocardiaceae_YY	1.88	0	0	0.02	0.07	0.08	0	0	0	0	0.05	0	0	0.02	0	0	0	0	0.03	0	0	0	0	0.01	0	0.04	0.04	0	0	0.06	0	0	0	0	0	1.88	0	0.09	0	0.07	0.06	1.88	14
Proteobacteria|Bacteroidetes	Flavobacteria|Gammaproteobacteria	Flavobacteriales/Enterobacteriales	Flavobacteriaceae	Flavobacterium	Flavobacterium succinicans	0.02	0	0	0	0.02	0	0	0	0	0	0	0	0	0	0	0	0	0	0	0	0	0	0	0	0	0	0	0	0	0	0	0	0	0	0	0	0	0	0	0	0	0.02	1
Spirochaetae	Spirochaetes	Spirochaetales	Spirochaetaceae	Treponema	Treponema medium	0.05	0	0	0	0	0	0	0	0	0	0	0	0	0	0	0	0	0	0	0	0	0	0	0	0	0	0	0	0	0	0	0	0.05	0	0	0	0	0	0	0	0	0.05	1
Tenericutes	Mollicutes	Entomoplasmatales	Spiroplasmataceae	Spiroplasma	Spiroplasma insolitum	4.96	0.04	0	0	0	0	0	0.13	0	0	0	0	0	0	0	0	0	0	0	0	0	0	0	0	0	0	0	0	0	0	4.96	0	0	0	0	0	0	0	0	0	0.01	4.96	4
ARCHEA
Euryarchaeota	Halobacteria	Halobacteriales	Miscellaneous-Euryarchaeotic-Group(MEG)			0.03	0	0	0	0	0	0	0	0	0	0	0	0	0	0	0	0	0	0	0	0	0	0	0	0	0	0	0	0	0	0	0	0.03	0	0	0	0	0	0	0	0	0.03	1
Max %: highest relative abundance (in %) recorded for a given bacteria species across the 40 samples.
Number of samples: number of samples (among the overall 40 samples) that harbor a given bacteria species
